# Supplementary material for: The Cost-Effectiveness Analysis of an Integrated Mental Health Care Programme in Germany
Source: Int J Environ Res Public Health. 2022 Jun 2;19(11):6814. doi: 10.3390/ijerph19116814 (PMC9180080; doi:10.3390/ijerph19116814)
Supplement: Supplementary file 1 [file ijerph-19-06814-s001.zip]

Archive with 1 entries (1 files):
- ijerph-1684328-supplementary.pdf
